# Supplementary material for: Suture rectopexy versus ventral mesh rectopexy for complete full-thickness rectal prolapse and intussusception: systematic review and meta-analysis
Source: BJS Open. 2021 Jan 9;5(1):zraa037. doi: 10.1093/bjsopen/zraa037 (PMC7893464; doi:10.1093/bjsopen/zraa037)
Supplement: zraa037_Supplementary_Data [file zraa037_supplementary_data.zip]

Archive with 3 entries (3 files):
- Tables LL Edits longer captions FINAL.docx
- PRISMA checklist rectopexy.doc
- Supplement Tables.docx
